# Supplementary material for: Long-term isolation of European steppe outposts boosts the biome’s conservation value
Source: Nat Commun. 2020 Apr 23;11:1968. doi: 10.1038/s41467-020-15620-2 (PMC7181837; doi:10.1038/s41467-020-15620-2)
Supplement: Supplementary file 4 — Supplementary Data 1 [file 41467_2020_15620_MOESM4_ESM.xlsx]

## Sheet: Tabelle1
Long-term isolation of European Steppe outposts boosts the biome’s conservation value
Philipp Kirschner*, Eliška Záveská, Alexander Gamisch, Andreas Hilpold, Emiliano Trucchi, Ovidiu Paun, Isabel Sanmartín, Birgit C. Schlick-Steiner, Božo Frajman, Wolfgang Arthofer, The STEPPE Consortium, Florian M. Steiner, Peter Schönswetter
* Correspondence: Philipp Kirschner: philipp.kirschner@gmail.com
Supplementary Table 1. Information on the populations of the studied taxa: locality and collectors, inclusion in Ecological Niche Modelling (ENM), inclusion in Restriction Site Associated DNA sequencing (RADseq) and respective analyses (bayesian Clustering, phylogenetic tree construction), , inclusion in mitochondrial DNA sequencing, NCBI Short Read Archive accession number and GenBank accession …
								Occurrences of each species used for ENM before removing occurrences within 5 km Radius (see Method section)						Number of individuals per species sequenced by RADseq and used for Bayesian Clustering (Figure 3)						Number of Individuals per species in RaxML population tree (Figure 3)						Number of Individuals per species in RaxML full tree used for CANAPE and PD rarefaction (Figure 4)						Number of individuals per species with Sequenced Cytochrome Oxidase 1 gene		NCBI Short Read Archive Number for RADseq raw data						NCBI GenBank Accession Numbers for mtDNA sequences of Cytochrome Oxidase 1 gene
Locality ID	Country	Locality	Date	Coordinate N	Coordinate E	Altitude	Collectors	AO	ES	SC	OmP	PT	SN	AO	ES	SC	OmP	PT	SN	AO	ES	SC	OmP	PT	SN	AO	ES	SC	OmP	PT	SN	OmP	PT	AO	ES	SC	OmP	PT	SN	OmP	PT
1	Spain	3.4 km NE Lastras de Cuéllar, south of road Hornabilla-Cantalejo	04.07.2012	41.3161	-3.92667	890	A. Hilpold &	0	0	1	0	0	0			0				0	0	0	0	0	0	0	0	0	0	0	0					--
5	Spain	0.7 km W of Alos de Balaguer	27.07.2012	41.9117	0.952222	270	A. Hilpold & M. Prahmsohler	0	1	0	0	0	0		3					0	1	0	0	0	0	0	3	0	0	0	0				SAMN11476567, SAMN11476568, SAMN11476569
6	Spain	Cerdanya, slope above Isóvol	18.08.2015	42.3764	1.8088	1179	A. Hilpold, P. Schönswetter, M. Prahmsohler	0	0	0	1	0	1				1		3	0	0	0	1	0	1	0	0	0	1	0	3	2					SAMN11466048		SAMN11466191, SAMN11466192, SAMN11466193	MT166209, MT166210
7	Spain	Cerdanya, dry slopes directly W of Isòvol	19.06.2011	42.3756	1.81389	1050	A. Hilpold & T. Wilhalm	0	0	1	0	0	0			2				0	0	1	0	0	0	0	0	2	0	0	0					SAMN11479929, SAMN11479930
8	Spain	0.7 km N of Sanavastre, along river Segre	27.07.2012	42.3914	1.85111	1050	A. Hilpold & M. Prahmsohler	0	1	0	0	0	0		3					0	1	0	0	0	0	0	3	0	0	0	0				SAMN11476606, SAMN11476607, SAMN11476608
9	France	next to Refuge de Mariailles N of Casteil	17.08.2015	42.5004	2.4094	1709	A. Hilpold, P. Schönswetter, M. Prahmsohler	0	0	0	0	0	1						3	0	0	0	0	0	1	0	0	0	0	0	2								SAMN11466200, SAMN11466201
10	Spain	Near Darnius	16.06.2009	42.3622	2.84556	137	E. del Rey & R. Vilatersana	0	1	0	0	0	0		0					0	0	0	0	0	0	0	0	0	0	0	0				--
11	Spain	Between Sant Miquel and Torroella de Fluviá, 0.5 km NE of Vila-Robau, northern riverside of river Fluviá	28.07.2012	42.1661	3.01389	15	A. Hilpold & M. Prahmsohler	0	1	0	0	0	0		3					0	1	0	0	0	0	0	3	0	0	0	0				SAMN11476612, SAMN11476613, SAMN11476614
12	Spain	Empordà, E of Siurana, 1.2 km W of La Bomba in the direction to Baseia	28.07.2012	42.2067	3.01972	10	A. Hilpold & M. Prahmsohler	0	0	1	0	0	0			3				0	0	1	0	0	0	0	0	3	0	0	0					SAMN11479937, SAMN11479938, SAMN11479939
13	France	E of Le-Perthus, N of S. Martin L'Albère	17.08.2015	42.4684	2.9123	708	A. Hilpold, P. Schönswetter, M. Prahmsohler	0	0	0	1	0	0				3			0	0	0	1	0	0	0	0	0	0	0	0	3					SAMN11466061, SAMN11466062, SAMN11466063			MT166230, MT166231, MT166232
14	France	1.5 km of the center of Saint-Cyprien Plage, SE of Etand de Canets	22.10.2015	42.6426	3.03274	1	C. Lebas	0	0	0	0	1	0					3		0	0	0	0	1	0	0	0	0	0	1	0		2					SAMN11465846, SAMN11465847, SAMN11465848			MT166103, MT166104
15	France	1.2 km NE of Mourèze	04.10.2015	43.6247	3.35977	275	R. Blatrix	0	0	0	0	1	0					2		0	0	0	0	1	0	0	0	0	0	2	0		2					SAMN11465840, SAMN11465841			MT166100, MT166099
16	France	Along road from Cournonterral to Aumelas, southwestern surroundings of Montpellier	16.08.2015	43.5795	3.6548	287	A. Hilpold, P. Schönswetter, M. Prahmsohler	0	0	0	1	0	0				3			0	0	0	1	0	0	0	0	0	1	0	0	2					SAMN11466049, SAMN11466050, SAMN11466051			MT166186, MT166187
18	France	Next to village La-Borie, along road D4 from Planzolles to Saint-Lorent-les-Bains	19.08.2015	44.5525	4.019	1128	A. Hilpold, P. Schönswetter, M. Prahmsohler	0	0	0	0	0	1						3	0	0	0	0	0	1	0	0	0	0	0	1								SAMN11466197, SAMN11466198
19	France	Rhone valley, N of Annonay, next to village Èteize	19.08.2015	45.3106	4.6462	584	A. Hilpold, P. Schönswetter, M. Prahmsohler	0	0	0	1	0	0				3			0	0	0	1	0	0	0	0	0	2	0	0	3					SAMN11466067, SAMN11466068, SAMN11466069			MT166206, MT166207, MT166208
20	France	Crau, SW of Entressen, E of Vergière	20.08.2015	43.5683	4.8286	10	A. Hilpold, P. Schönswetter, M. Prahmsohler	0	1	1	0	0	0		2	2				0	1	1	0	0	0	0	2	1	0	0	0				SAMN11476639, SAMN11476640	SAMN11479731, SAMN11479732
21	France	Crau, between Entressen and Miramas, N of military area	20.08.2015	43.6027	4.97	49	A. Hilpold, P. Schönswetter, M. Prahmsohler	0	0	0	1	0	0				3			0	0	0	1	0	0	0	0	0	0	0	0	3					SAMN11466055, SAMN11466056, SAMN11466057			MT166221, MT166222, MT166223
22	France	Peak of Mont Ventoux, east of antennas	15.08.2015	44.1742	5.2793	1870	A. Hilpold, P. Schönswetter, M. Prahmsohler	0	1	0	0	0	0		3					0	1	0	0	0	0	0	3	0	0	0	0				SAMN11476636, SAMN11476637, SAMN11476638
23	France	NW of Séderon, 0.7 km SE of Mevouillon	15.08.2015	44.2374	5.4705	844	A. Hilpold, P. Schönswetter, M. Prahmsohler	0	0	0	1	1	0				3	1		0	0	0	1	1	0	0	0	0	3	1	0	3					SAMN11466058, SAMN11466059, SAMN11466060	SAMN11465828		MT166168, MT166169, MT166170
24	France	Durance valley, western shore of Durance river, next to fishing lake E of Manosque	20.08.2015	43.8133	5.8327	290	A. Hilpold, P. Schönswetter, M. Prahmsohler	0	1	0	0	0	0		3					0	1	0	0	0	0	0	3	0	0	0	0				SAMN11476676, SAMN11476677, SAMN11476678
25	France	Comps-sur-Artuby, church hill next to village	21.08.2015	43.7107	6.511	898	A. Hilpold, P. Schönswetter, M. Prahmsohler	0	0	0	1	0	0				3			0	0	0	1	0	0	0	0	0	2	0	0	2					SAMN11466070, SAMN11466071, SAMN11466072			MT166253, MT166254
26	France	1 km NNW of Saint-Agnes	28.07.2014	43.8073	7.45357	598	E. Trucchi	0	0	0	0	1	0					1		0	0	0	0	1	0	0	0	0	0	1	0		1					SAMN11465842			MT165977
27	France	N of village Théus, 0.5 km E of Chapelle-Saint-Pierre	22.08.2015	44.486	6.1922	1165	A. Hilpold, P. Schönswetter, M. Prahmsohler	0	0	0	1	1	0				3			0	0	0	1	0	0	0	0	0	3	0	0	3	1				SAMN11466073, SAMN11466074, SAMN11466075			MT166180, MT166181, MT166182	MT166091
28	France	Along the road between Jausiers and Saint-Paul-sur-Ubaye, 0.7 km S of La-Condamine-Chatelard	26.07.2011	44.4528	6.74306	1290	A. Hilpold & Kosinski Piotr	1	0	0	0	0	0	3						1	0	0	0	0	0	2	0	0	0	0	0			SAMN11489866, SAMN11489867, SAMN11489868
29	France	Chateauroux, next to train station	22.08.2015	44.6102	6.5299	930	A. Hilpold, P. Schönswetter, M. Prahmsohler	0	0	1	0	0	0			3				0	0	1	0	0	0	0	0	3	0	0	0					SAMN11479736, SAMN11479737, SAMN11479738
30	France	Hill 2 km NE of Châteauroux-les-Alpes	25.07.2014	44.6205	6.54391	874	E. Trucchi	1	0	1	1	1	0	3		3	3	3		1	0	1	1	1	0	3	0	3	2	3	0	3	3	SAMN11489789, SAMN11489790, SAMN11489791		SAMN11479802, SAMN11479803, SAMN11479804	SAMN11465980, SAMN11465981, SAMN11465982	SAMN11465829, SAMN11465830, SAMN11465831		MT166244, MT166245, MT166246	MT165974, MT165975, MT165976
31	France	Surroundings of Mont-Dauphin	24.07.2014	44.6713	6.62859	1036	E. Trucchi	1	0	1	1	1	0	3		0	3	3		1	0	0	1	1	0	3	0	0	4	2	0	3	2	SAMN11489786, SAMN11489787, SAMN11489788		--	SAMN11465974, SAMN11465975, SAMN11465976	SAMN11465825, SAMN11465826, SAMN11465827		MT166171, MT166172, MT166173	MT165982, MT165983
32	France	Guillestre, hill NE of the city	03.08.2011	44.6647	6.6625	1124	B. Frajman & P. Schönswetter	0	0	1	0	0	0			0				0	0	0	0	0	0	0	0	0	0	0	0					--
33	France	Guil valley, along road to Col d'Izoard, about 1.4 km from Guillestre	26.07.2011	44.6661	6.66667	1080	A. Hilpold & Kosinski Piotr	0	0	1	0	0	0			0				0	0	0	0	0	0	0	0	0	0	0	0					--
34	France	Alpes Cottiennes, Queyras, 0.4 km SE village Arvieux	26.07.2011	44.765	6.74278	1600	A. Hilpold & Kosinski Piotr	1	0	0	0	0	0	3						1	0	0	0	0	0	3	0	0	0	0	0			SAMN11489918, SAMN11489919, SAMN11489920
35	France	Eastern entrance of village Chateau Queyras	22.08.2015	44.7587	6.7993	1371	A. Hilpold, P. Schönswetter, M. Prahmsohler	0	0	0	0	0	1						2	0	0	0	0	0	1	0	0	0	0	0	2								SAMN11466199
36	France	Eastern entrance of village Chateau Queyras	22.08.2015	44.7583	6.7994	1360	A. Hilpold, P. Schönswetter, M. Prahmsohler	1	0	0	0	0	0	0						0	0	0	0	0	0	0	0	0	0	0	0			--
37	France	southern slopes 1 km W of Aigullies	24.07.2014	44.7789	6.85555	1560	E. Trucchi	1	0	1	0	0	0	0		0				0	0	0	0	0	0	0	0	0	0	0	0			--		--
38	France	Queyras, NE of Aiguille	12.07.2014	44.7872	6.87444	1663	P. Schönswetter	0	0	1	0	0	0			3				0	0	1	0	0	0	0	0	3	0	0	0					SAMN11479831, SAMN11479832, SAMN11479833
39	France	Queyras, NE of Aiguille	12.07.2014	44.7872	6.87444	1663	P. Schönswetter	1	0	0	0	0	0	3						1	0	0	0	0	0	3	0	0	0	0	0			SAMN11489863, SAMN11489864, SAMN11489865
40	France	Along road to Champcella, 0.7 km ENE of Pallon	14.08.2015	44.7405	6.5724	1116	A. Hilpold, P. Schönswetter, M. Prahmsohler	0	0	0	1	0	0				3			0	0	0	1	0	0	0	0	0	3	0	0	1					SAMN11466064, SAMN11466065, SAMN11466066			MT166164
41	France	NE of L'Argentiere la Bessée, 0.5 km WSW of Sainte-Marguerite	12.03.2011	44.8042	6.56861	1150	A. Hilpold & Sanchez-Meseguer Andrea	0	0	1	0	0	0			0				0	0	0	0	0	0	0	0	0	0	0	0					--
42	France	0.7 km NE of La Bâtie des Vigneaux	25.07.2014	44.8146	6.5674	1166	E. Trucchi	0	0	0	1	0	1				2		3	0	0	0	1	0	1	0	0	0	2	0	1	3					SAMN11465969, SAMN11465970		SAMN11466142, SAMN11466146, SAMN11466147	MT166203, MT166204, MT166205
43	France	SE-slopes 1 km NNE of Prelles	24.07.2014	44.8636	6.58867	1260	E. Trucchi	1	0	1	0	1	0	3		3		3		1	0	1	0	1	0	3	0	2	0	2	0		2	SAMN11489783, SAMN11489784, SAMN11489785		SAMN11479796, SAMN11479797, SAMN11479798		SAMN11465816, SAMN11465817, SAMN11465818			MT165980, MT165981
44	France	0.6 km E of eastern entrance of Briancon	14.08.2015	44.905	6.656	1351	A. Hilpold, P. Schönswetter, M. Prahmsohler	0	0	0	0	0	1						3	0	0	0	0	0	1	0	0	0	0	0	3								SAMN11466194, SAMN11466195, SAMN11466196
45	France	Along the road from Briancon to Col du Lautaret, 1 km NW Les-Monetier-les-Baines	27.07.2011	44.9825	6.49917	1500	A. Hilpold & Kosinski Piotr	1	0	0	0	0	0	3						1	0	0	0	0	0	2	0	0	0	0	0			SAMN11489869, SAMN11489870, SAMN11489871
46	Italy	0.7 km NW of Puys, SW-slopes	13.07.2014	45.0513	6.73311	1532	E. Trucchi	1	0	0	0	0	1	0					3	0	0	0	0	0	1	0	0	0	0	0	2			--					SAMN11466136, SAMN11466137, SAMN11466138
47	Italy	S-slopes, 0.3 km N of Savoulx	13.07.2014	45.0477	6.78738	1123	E. Trucchi	1	0	0	1	1	1	0				3	3	0	0	0	0	1	1	0	0	0	0	3	1		3	--				SAMN11465788, SAMN11465789, SAMN11465790	SAMN11466154, SAMN11466155, SAMN11466156		MT165997, MT165998, MT165999
48	Italy	0.8 km E of Signols, NW of Oulx	14.08.2015	45.0428	6.8112	1099	A. Hilpold, P. Schönswetter, M. Prahmsohler	0	0	0	1	0	1				3		3	0	0	0	1	0	1	0	0	0	2	0	4	4					SAMN11466052, SAMN11466053, SAMN11466054		SAMN11466188, SAMN11466189, SAMN11466190	MT166211, MT166212, MT166213, MT166214
49	Italy	1.1 km N of Oulx, S-slopes above Beaume	13.07.2014	45.0433	6.82746	1090	E. Trucchi	1	0	1	0	0	0	3		3				1	0	1	0	0	0	3	0	2	0	0	0			SAMN11489888, SAMN11489889, SAMN11489890		SAMN11479926, SAMN11479927, SAMN11479928
50	Italy	0.7 km W of Amazas, S-slopes	14.07.2014	45.0077	6.8151	1360	E. Trucchi	1	0	1	0	0	1	3		3			3	1	0	1	0	0	1	3	0	3	0	0	1			SAMN11489765, SAMN11489766, SAMN11489767		SAMN11479934, SAMN11479935, SAMN11479936			SAMN11466133, SAMN11466134, SAMN11466135
51	Italy	Slopes NW of Traverses	14.07.2014	44.9985	6.92099	1641	E. Trucchi	0	0	0	0	0	1						3	0	0	0	0	0	1	0	0	0	0	0	1								SAMN11466139, SAMN11466140, SAMN11466141
52	Italy	S-slopes 0.2 km SW of Usseaux	14.07.2014	45.0465	7.02644	1363	E. Trucchi	1	0	0	0	0	1	3						1	0	0	0	0	0	2	0	0	0	0	0			SAMN11489762, SAMN11489763, SAMN11489764
53	Italy	1.2 km SE of Fenestrelle	14.07.2014	45.0286	7.05883	1120	E. Trucchi	1	0	0	0	0	0	3						1	0	0	0	0	0	3	0	0	0	0	0			SAMN11489753, SAMN11489754, SAMN11489755
54	Italy	Orrido di Foresto, 3.5 km NE of Susa	12.07.2014	45.1515	7.08995	1217	E. Trucchi	1	0	1	0	0	0	3		3				1	0	1	0	0	0	2	0	3	0	0	0			SAMN11489909, SAMN11489910, SAMN11489911		SAMN11479909, SAMN11479910, SAMN11479911
55	Italy	Orrido di Foresto NE of Susa	15.07.2014	45.145	7.12222	520	P. Schönswetter	0	1	1	0	0	0		3	3				0	1	1	0	0	0	0	3	3	0		0				SAMN11476689, SAMN11476690, SAMN11476691	SAMN11479828, SAMN11479829, SAMN11479830
56	France	1 km W of Lanslebourg-Mont-Cenis, S-slopes,	18.07.2014	45.2861	6.86596	1400	E. Trucchi	1	0	0	0	0	0	3						1	0	0	0	0	0	2	0	0	0	0	0			SAMN11489768, SAMN11489769, SAMN11489770
57	France	0.5 km NE of Termignon, S-slopes	23.07.2014	45.2807	6.82325	1399	E. Trucchi	0	1	1	0	0	0		3	3				0	1	1	0	0	0	0	3	2	0	0	0				SAMN11476593, SAMN11476594, SAMN11476595	SAMN11479793, SAMN11479794, SAMN11479795
58	France	Maurienne, 0.2 km N of Termignon, along road to Lanslebourg	27.07.2011	45.2794	6.81722	1340	A. Hilpold & Kosinski Piotr	1	0	1	0	0	0	0		0				0	0	0	0	0	0	0	0	0	0	0	0			--		--
59	France	0.7 km W of Sollières	18.07.2014	45.262	6.79839	1365	E. Trucchi	0	0	1	0	0	0			0				0	0	0	0	0	0	0	0	0	0	0	0					--
60	France	0.8 km NNE of Sardières	23.07.2014	45.2514	6.78543	1418	E. Trucchi	0	1	0	0	0	0		3					0	1	0	0	0	0	0	3	0	0	0	0				SAMN11476590, SAMN11476591, SAMN11476592
61	France	0.5 km SSE of Aussois, SE-slopes of hill	18.07.2014	45.224	6.74411	1484	E. Trucchi	1	1	0	0	0	0	0	3					0	1	0	0	0	0	0	3	0	0	0	0			--	SAMN11476587, SAMN11476588, SAMN11476589
62	France	Between Le Bourget and Avrieux, S-slopes	19.07.2014	45.217	6.70162	1234	E. Trucchi	0	0	0	0	1	0					3		0	0	0	0	1	0	0	0	0	0	3	0		2					SAMN11465802, SAMN11465803, SAMN11465804			MT166003, MT166004
63	France	Between Saint-Andres and Le Villard, S-slopes	19.07.2014	45.2061	6.6055	1071	E. Trucchi	1	0	0	0	1	0	3				3		1	0	0	0	1	0	2	0	0	0	3	0		2	SAMN11489912, SAMN11489913, SAMN11489914				SAMN11465805, SAMN11465806, SAMN11465807			MT165993, MT165994
64	France	S of La Porte, S-slope	19.07.2014	45.2324	6.45837	798	E. Trucchi	0	0	1	0	1	0			3		2		0	0	1	0	1	0	0	0	2	0	2	0		2			SAMN11479700, SAMN11479701, SAMN11479702		SAMN11465808, SAMN11465809			MT165995, MT165996
65	France	1 km N of Hermillon	22.07.2014	45.3066	6.35723	748	E. Trucchi	1	0	1	0	0	0	3		3				1	0	1	0	0	0	3	0	2	0	0	0			SAMN11489915, SAMN11489916, SAMN11489917		SAMN11479781, SAMN11479782, SAMN11479783
66	France	S of Villarolland, 1.6 km W of Aime, S-slope	20.07.2014	45.5556	6.63145	768	E. Trucchi	1	0	1	0	1	0	3		3		3		1	0	1	0	1	0	3	0	3	0	2	0		3	SAMN11489771, SAMN11489772, SAMN11489773		SAMN11479721, SAMN11479722, SAMN11479723		SAMN11465810, SAMN11465811, SAMN11465812			MT166000, MT166001, MT166002
67	France	0.5 km N of Bellentre, S-slopes	21.07.2014	45.5744	6.71501	915	E. Trucchi	1	0	1	0	1	0	0		3		3		0	0	1	0	1	0	0	0	2	0	3	0		4	--		SAMN11479755, SAMN11479756, SAMN11479757		SAMN11465813, SAMN11465814, SAMN11465815			MT165985, MT165986, MT165987, MT165984
68	France	Between Villarivon and Feindaille, SW-slopes	21.07.2014	45.5824	6.72555	1106	E. Trucchi	1	0	0	0	0	0	3						1	0	0	0	0	0	3	0	0	0	0	0			SAMN11489780, SAMN11489781, SAMN11489782
69	France	0.8 km W of Bourg-Saint-Maurice, S-slope	21.07.2014	45.615	6.75898	911	E. Trucchi	1	0	0	0	0	0	3						1	0	0	0	0	0	3	0	0	0	0	0			SAMN11489774, SAMN11489775, SAMN11489776
70	France	1 km NW of Bourg-Saint-Maurice, SW-slopes	21.07.2014	45.6234	6.75896	932	E. Trucchi	0	0	1	0	1	0			3				0	0	1	0	0	0	0	0	2	0	0	0					SAMN11479733, SAMN11479734, SAMN11479735
71	Italy	1.5 km NW of Morgex, S-slope	07.07.2014	45.7664	7.02429	1071	E. Trucchi	1	1	1	1	0	0	3	3	3	3			1	1	1	1	0	0	3	3	3	4	0	0	3		SAMN11489800, SAMN11489801, SAMN11489802	SAMN11476584, SAMN11476585, SAMN11476683	SAMN11479848, SAMN11479849, SAMN11479850	SAMN11465966, SAMN11465967, SAMN11465968			MT166197, MT166198, MT166199
72	Italy	1.4 km W of Morgex, SE-slopes	07.07.2014	45.7587	7.05569	961	E. Trucchi	0	0	0	0	1	0					3		0	0	0	0	1	0	0	0	0	0	2	0		3					SAMN11465871, SAMN11465872, SAMN11465873			MT165988, MT165989, MT165990
73	Italy	0.6 km SW of Introd	08.07.2014	45.6877	7.17983	938	E. Trucchi	1	0	0	0	1	0	3				3		1	0	0	0	1	0	2	0	0	0	2	0		2	SAMN11489906, SAMN11489907, SAMN11489908				SAMN11465738, SAMN11465739, SAMN11465740			MT165991, MT165992
74	Italy	Champlong Dessus, 1.5 km E of Introd	08.07.2014	45.6911	7.20454	1024	E. Trucchi	0	0	0	1	0	0				3			0	0	0	1	0	0	0	0	0	3	0	0	3					SAMN11465971, SAMN11465972, SAMN11465973			MT166165, MT166166, MT166167
75	Italy	La Cote, 1.2 km SSE of Saint-Pierre	08.07.2014	45.7002	7.22579	761	E. Trucchi	0	1	1	0	0	0		3	3				0	1	1	0	0	0	0	3	2	0	0	0				SAMN11476684, SAMN11476685, SAMN11476686	SAMN11479865, SAMN11479866, SAMN11479867
76	Italy	0.5 km N of Ozein, S-slopes	08.07.2014	45.6825	7.23721	1280	E. Trucchi	1	0	0	1	0	1	3					3	1	0	0	0	0	1	0	0	0	0	0	1			SAMN11489837, SAMN11489838, SAMN11489839					SAMN11466151, SAMN11466152, SAMN11466153
77	Italy	0.5 km E of Avisod	09.07.2014	45.7596	7.4392	1357	E. Trucchi	1	1	1	1	1	1	3	3	3	3	3	3	1	1	1	1	1	1	3	3	2	3	2	2	2	2	SAMN11489860, SAMN11489861, SAMN11489862	SAMN11476586, SAMN11476687, SAMN11476688	SAMN11479886, SAMN11479887, SAMN11479888	SAMN11465963, SAMN11465964, SAMN11465965	SAMN11465752, SAMN11465753, SAMN11465754	SAMN11466162, SAMN11466163, SAMN11466164	MT166242, MT166243	MT165978, MT165979
78	Italy	Ca. 3.4 km SE of Saint-Vincent, E-slopes	11.07.2014	45.7402	7.68391	1180	E. Trucchi	0	0	0	1	1	1				3	1	3	0	0	0	1	1	1	0	0	0	1	0	1	3	1				SAMN11465977, SAMN11465978, SAMN11465979	SAMN11465758	SAMN11466166, SAMN11466167, SAMN11466168	MT166183, MT166184, MT166185	MT166093
79	Switzerland	Vicinity of Martigny, roadside between Martigny and Sommet des Vignes	04.07.2013	46.1019	7.06333	685	C. Gilli	0	1	0	0	0	0		3					0	1	0	0	0	0	0	3	0	0	0	0				SAMN11476576, SAMN11476695, SAMN11476696
80	Switzerland	SE-slopes 0.9 km NNW of Iserables	05.07.2014	46.1676	7.23763	1040	E. Trucchi	1	1	1	0	1	1	3	0	3		3	3	1	0	1	0	1	1	2	0	3	0	4	1		2	SAMN11489777, SAMN11489778, SAMN11489779	--	SAMN11479799, SAMN11479800, SAMN11479801		SAMN11465832, SAMN11465835, SAMN11465836	SAMN11466157, SAMN11466158, SAMN11466159		MT166042, MT166043
81	Switzerland	0.7 km NNE of Sion, hill of Chateau de Tourbillon	06.07.2014	46.2357	7.3644	589	E. Trucchi	0	0	1	0	0	0			3				0	0	1	0	0	0	0	0	3	0	0	0					SAMN11479822, SAMN11479823, SAMN11479824
82	Switzerland	SE-slopes: 1 km SE of Nax, Saint-Martin	06.07.2014	46.2208	7.41973	998	E. Trucchi	1	0	0	0	0	0	3						1	0	0	0	0	0	0	0	0	0	0	0			SAMN11489903, SAMN11489904, SAMN11489905
83	Switzerland	Vicinity of Euseigne, roadside between Sauterot and La Comba	06.07.2013	46.1722	7.40778	960	C. Gilli	0	1	0	0	0	0		3					0	1	0	0	0	0	0	3	0	0	0	0				SAMN11476692, SAMN11476693, SAMN11476694
84	Switzerland	Trogne, 0.7 km SSE of Saint-Martin	06.07.2014	46.17	7.44918	1453	E. Trucchi	0	1	0	0	0	1		0				3	0	0	0	0	0	1	0	0	0	0	0	2				--				SAMN11466148, SAMN11466149, SAMN11466150
85	Switzerland	Between Crans Montana and Sierre, next to Venthone train line, below station St. Maurice de Lacques	29.07.2013	46.3047	7.50889	1000	A. Hilpold & M. Prahmsohler	1	1	0	0	0	0	3	3					1	1	0	0	0	0	3	3	0	0	0	0			SAMN11489872, SAMN11489873, SAMN11489874	SAMN11476609, SAMN11476610, SAMN11476611
86	Switzerland	1 km N of Salgesch	04.07.2014	46.3217	7.56833	583	E. Trucchi	0	1	0	0	1	0		0			3		0	0	0	0	1	0	0	0	0	0	3	0		4		--			SAMN11465743, SAMN11465744, SAMN11465745			MT166006, MT166007, MT166008, MT166005
87	Switzerland	Raron, 150 m NW Burgkirche	29.07.2011	46.3119	7.80278	700	A. Hilpold & Kosinski Piotr	0	0	1	0	0	0			0				0	0	0	0	0	0	0	0	0	0	0	0					--
88	Switzerland	Heidnischbiel, 0.7 km E of Raron	04.07.2014	46.3101	7.81042	744	E. Trucchi	0	0	1	0	0	0			3				0	0	1	0	0	0	0	0	3	0	0	0					SAMN11479684, SAMN11479685, SAMN11479686
89	Switzerland	0.5 km NNW of Zeneggen	04.07.2014	46.2762	7.86455	1390	E. Trucchi	1	1	0	0	0	1	3	0				3	1	0	0	0	0	1	3	0	0	0	0	2			SAMN11489726, SAMN11489727, SAMN11489728	--				SAMN11466161, SAMN11466165
90	Switzerland	Cima di Medeglia, ca 1.8 km ENE of Rivera	31.07.2014	46.1285	8.94596	1221	E. Trucchi	0	0	0	0	0	1						3	0	0	0	0	0	1	0	0	0	0	0	1								SAMN11466143, SAMN11466144, SAMN11466145
91	Italy	Eastern part of the village Tresenda, E of Sondrio	23.09.2015	46.1647	10.0908	397	B. Frajman & P. Schönswetter	0	0	1	0	0	0			3				0	0	1	0	0	0	0	0	3	0	0	0					SAMN11479769, SAMN11479770, SAMN11479771
92	Italy	S of Tartsch, Tartscher Bichl/Bühel	18.09.2014	46.6792	10.5598	1059	P. Kirschner	1	0	1	1	0	0	3		3	3			1	0	1	1	0	0	2	0	3	1	0	0	3		SAMN11489840, SAMN11489841, SAMN11489842		SAMN11479912, SAMN11479913, SAMN11479914	SAMN11466025, SAMN11466026, SAMN11466027			MT166174, MT166175, MT166176
93	Italy	Between Edolo and Vico	23.09.2015	46.1783	10.3183	717	B. Frajman & P. Schönswetter	0	0	1	0	0	0			3				0	0	1	0	0	0	0	0	3	0	0	0					SAMN11479766, SAMN11479767, SAMN11479768
94	Italy	Tartscher Bichl/Bühel, S-slopes	07.09.2015	46.6792	10.5598	1062	P. Kirschner & P. Schönswetter	0	0	0	1	0	1				3		3	0	0	0	0	0	1	0	0	0	2	0	2	3					SAMN11466076, SAMN11466077, SAMN11466078		SAMN11466202, SAMN11466203, SAMN11466204	MT166177, MT166178, MT166179
96	Italy	1 km SW of Prad am Stilfserjoch, banks of Suldenbach	18.09.2014	46.6124	10.5786	954	P. Kirschner	0	1	0	0	0	0		3					0	1	0	0	0	0	0	3	0	0	0	0				SAMN11476556, SAMN11476557, SAMN11476558
97	Italy	Between Gschneir and Tanas	19.06.2014	46.6406	10.6211	1385	Schlick-Steiner B.C., Florian Steiner, P. Kirschner	1	0	1	0	1	0	3		0		2		1	0	0	0	1	0	3	0	0	0	2	0		1	SAMN11489885, SAMN11489886, SAMN11489887		--		SAMN11465756, SAMN11465757			MT165958, MT165959, MT166045, MT166046
98	Italy	1 km N of Laas, Laaser Leiten	09.06.2015	46.6269	10.689	922	P. Kirschner	0	0	0	0	1	0					3		0	0	0	0	1	0	0	0	0	0	4	0		3					SAMN11465759, SAMN11465760, SAMN11465761			MT166047, MT166048, MT166049
100	Italy	0.3 km E of Allitz	17.09.2014	46.6328	10.724	1097	P. Kirschner	1	0	1	1	1	1	0		3	4	2	3	0	0	1	1	1	1	0	0	3	2	2	2	4	5	--		SAMN11479906, SAMN11479907, SAMN11479908	SAMN11465960, SAMN11465961, SAMN11465962	SAMN11465880	SAMN11466169, SAMN11466170, SAMN11466172,	MT166239, MT166240, MT166241, MT166248, MT166249	MT165960, MT165961, MT165962, MT165963, MT165964
101	Italy	0.6 km WNW of Vetzan/Vezzano	19.06.2014	46.6278	10.8094	777	P. Schönswetter	1	1	1	0	0	0	0	3	3				0	1	1	0	0	0	0	3	3	0	0	0			--	SAMN11476573, SAMN11476574, SAMN11476575	SAMN11479834, SAMN11479835, SAMN11479836
102	Italy	S-slopes NW of Latsch	11.09.2015	46.6226	10.8454	731	P. Kirschner	0	0	0	1	0	0				3			0	0	0	1	0	0	0	0	0	3	0	0	3					SAMN11466111, SAMN11466112, SAMN11466113			MT166158, MT166159, MT166160
103	Italy	1.2 km NE of Latsch, S-slopes	11.09.2015	46.6224	10.8455	725	P. Kirschner	0	1	0	0	0	0		3					0	1	0	0	0	0	0	3	0	0	0	0				SAMN11476697, SAMN11476698, SAMN11476699
104	Italy	1.4 km NW of Kastelbell, road to St. Martin	17.09.2014	46.6276	10.8833	834	P. Kirschner	1	0	0	0	0	0	3						1	0	0	0	0	0	3	0	0	0	0	0			SAMN11489843, SAMN11489844, SAMN11489845
105	Italy	W of first turn on road to Juval castle	17.09.2014	46.6476	10.9732	564	P. Kirschner	0	0	1	1	1	0			0	3	3		0	0	0	1	1	0	0	0	0	1	2	0	3	2			--	SAMN11466028, SAMN11466029, SAMN11466030	SAMN11465877, SAMN11465878, SAMN11465879		MT166188, MT166189, MT166190	MT165965, MT165966
106	Italy	North of road SS38, ca. 0.5 km E of turnoff to Schnalstal	17.09.2014	46.6486	10.9841	563	P. Kirschner	0	1	0	0	0	0		3					0	1	0	0	0	0	0	3	0	0	0	0				SAMN11476599, SAMN11476600, SAMN11476601
107	Switzerland	27.3 km ENE of Scuol, S-slopes above road	02.08.2014	46.8109	10.3329	1242	E. Trucchi	1	0	1	0	0	0	0		0				0	0	0	0	0	0	0	0	0	0	0	0			--		--
108	Switzerland	SW-slopes W of Ramosch	02.08.2014	46.834	10.3768	1277	E. Trucchi	1	0	1	0	0	0	3		3				1	0	1	0	0	0	3	0	3	0	0	0			SAMN11489792, SAMN11489793, SAMN11489794		SAMN11479805, SAMN11479806, SAMN11479807
109	Switzerland	0.9 km ENE of Ramosch	02.08.2014	46.8388	10.3923	1373	E. Trucchi	1	0	0	0	0	0	0						0	0	0	0	0	0	0	0	0	0	0	0			--
110	Austria	Pfunds	08.09.2015	46.9738	10.538	1227	P. Kirschner	1	0	0	0	0	0	0						0	0	0	0	0	0	0	0	0	0	0	0			--
111	Austria	Pfunds, 0.3 km NE of Gasthof Kreuz, hiking path above B180	11.09.2015	46.9717	10.5402	1000	P. Kirschner	0	0	1	0	0	0			3				0	0	1	0	0	0	0	0	3	0	0	0					SAMN11479787, SAMN11479788, SAMN11479789
113	Austria	0.1 km S of Hotel Wiesenheim, Fisser Höfe	19.09.2014	47.0531	10.6308	1351	P. Kirschner	1	0	0	0	0	0	3						1	0	0	0	0	0	3	0	0	0	0	0			SAMN11489846, SAMN11489847, SAMN11489848
114	Austria	Faberst, 1 km ESE of Fließ	14.10.2014	47.1172	10.6408	1021	E. Falkeis	1	0	0	0	0	0	3						1	0	0	0	0	0	3	0	0	0	0	0			SAMN11489852, SAMN11489853, SAMN11489854
115	Austria	Vögelebichl, 0.3 km S of Fließ	14.10.2014	47.1165	10.6266	1004	E. Falkeis	0	0	1	0	0	0			3				0	0	1	0	0	0	0	0	3	0	0	0					SAMN11479918, SAMN11479919, SAMN11479920
116	Austria	Roppen, slopes around Bruder-Klaus-Kapelle, 0.4 km SE of bridge accross the Inn	11.09.2015	47.2209	10.8166	729	P. Kirschner	1	0	1	0	0	0	0		0				0	0	0	0	0	0	0	0	0	0	0	0			--		--
117	Austria	Hill with chapel NE of Roppen, SW of the bridge across Inn river	13.09.2015	47.2208	10.8172	722	P. Schönswetter & M. Thalinger	1	0	1	0	0	0	0		0				0	0	0	0	0	0	0	0	0	0	0	0			--		--
118	Austria	Lower-most slopes of Grünberg, close to the hiking track	13.09.2015	47.2731	10.9192	730	P. Schönswetter & M. Thalinger	1	0	0	0	0	0	3						1	0	0	0	0	0	3	0	0	0	0	0			SAMN11489732, SAMN11489733, SAMN11489734
119	Austria	Birgele, SW of Mötz	13.09.2015	47.2758	10.9464	653	P. Schönswetter & M. Thalinger	0	0	1	0	0	0			3				0	0	1	0	0	0	0	0	3	0	0	0					SAMN11479752, SAMN11479753, SAMN11479754
120	Austria	Moosberg, 0.5 km NNE of Weißenbach im Lechtal	20.08.2015	47.4465	10.6342	925	P. Kirschner	0	0	0	0	0	1						3	0	0	0	0	0	1	0	0	0	0	0	0								SAMN11466220, SAMN11466221, SAMN11466222
121	Austria	Viller Kreuz above the road from Innsbruck to Igls	15.09.2015	47.2494	11.4056	652	P. Schönswetter	0	0	1	0	0	0			0				0	0	0	0	0	0	0	0	0	0	0	0					--
122	Austria	Patsch, above the train station	15.09.2015	47.1947	11.4139	852	P. Schönswetter	0	0	1	0	0	0			3				0	0	1	0	0	0	0	0	2	0	0	0					SAMN11479749, SAMN11479750, SAMN11479751
123	Italy	2 km SE of Sterzing, slopes S of castle Sprechenstein	10.09.2015	46.8838	11.4562	1047	P. Kirschner	0	0	1	0	0	0			3				0	0	1	0	0	0	0	0	3	0	0	0					SAMN11479778, SAMN11479779, SAMN11479780
124	Italy	Roadside of Strada Statale 12 between Sterzing and Freienfeld, 1 km NW of Freienfeld	10.09.2015	46.8781	11.4732	969	P. Kirschner	1	0	0	0	0	0	3						1	0	0	0	0	0	3	0	0	0	0	0			SAMN11489750, SAMN11489751, SAMN11489752
125	Italy	0.7 km S of Feldthurn, S-slope of hill	10.09.2015	46.6625	11.6018	767	P. Kirschner	0	0	1	0	0	0			3				0	0	1	0	0	0	0	0	2	0	0	0					SAMN11479784, SAMN11479785, SAMN11479786
126	Italy	Völs am Schlern, SW of the village, Peterhügel	02.09.2013	46.5172	11.4976	880	A. Hilpold	0	0	0	1	0	0				3			0	0	0	1	0	0	0	0	0	4	0	0	3					SAMN11465957, SAMN11465958, SAMN11465959			MT166236, MT166237, MT166238
127	Italy	1.3 km NW of Montan, Castelfeder	10.09.2015	46.3384	11.2913	388	P. Kirschner	0	0	0	1	0	0				3			0	0	0	1	0	0	0	0	0	4	0	0	3					SAMN11466108, SAMN11466109, SAMN11466110			MT166191, MT166192, MT166193
128	Italy	Castello-Molina di Fiemme, S slopes of the church-hill	23.09.2015	46.2764	11.4333	880	B. Frajman & P. Schönswetter	0	0	1	0	0	0			3				0	0	1	0	0	0	0	0	3	0	0	0					SAMN11479775, SAMN11479776, SAMN11479777
129	Italy	2 km NW of Mezzolombardo	23.09.2015	46.2311	11.0753	311	B. Frajman & P. Schönswetter	0	1	0	0	0	0		3					0	1	0	0	0	0	0	3	0	0	0	0				SAMN11476643, SAMN11476644, SAMN11476645
130	Italy	N of Besenello	24.09.2015	45.9483	11.1119	245	B. Frajman & P. Schönswetter	0	1	0	0	0	0		3					0	1	0	0	0	0	0	3	0	0	0	0				SAMN11476646, SAMN11476647, SAMN11476648
131	Italy	NE of Savignano, N of Calliano	24.09.2015	45.9417	11.0853	467	B. Frajman & P. Schönswetter	0	0	1	0	0	0			3				0	0	1	0	0	0	0	0	3	0	0	0					SAMN11479772, SAMN11479773, SAMN11479774
132	Italy	NW of Sabbionara, on the foot of Castello di Sabbionara D'Avio	24.09.2015	45.7453	10.9519	245	B. Frajman & P. Schönswetter	1	0	0	0	0	0	3						1	0	0	0	0	0	2	0	0	0	0	0			SAMN11489747, SAMN11489748, SAMN11489749
133	Austria	S of the village Rattendorf	18.07.2015	46.6156	13.2564	626	B. Frajman & P. Schönswetter	1	0	0	0	0	0	2						1	0	0	0	0	0	1	0	0	0	0	0			SAMN11489921, SAMN11489922
135	Austria	Heisslände along Dürrenbach, 0.5 km S of confluence into Drau	06.08.2015	46.5321	14.1004	485	Birgit Schlick-Steiner	0	0	0	0	1	0					3		0	0	0	0	1	0	0	0	0	0	2	0		3					SAMN11465793, SAMN11465794, SAMN11465795			MT166082, MT166083, MT166084
136	Slovenia	Surroundings of Biologic Insitute Ljubljana	22.06.2015	46.0509	14.4101	295	G. Bracko	0	0	0	0	1	0					1		0	0	0	0	1	0	0	0	0	0	1	0		0					SAMN11465798
137	Slovenia	Notranje Gorice	02.06.2015	45.9882	14.402	310	G. Bracko	0	0	0	0	1	0					2		0	0	0	0	1	0	0	0	0	0	2	0		3					SAMN11465796, SAMN11465797			MT166086, MT166087, MT166085
138	Italy	Magredi di Cordenons, 3.8 km NE of Cordenons	01.09.2015	46.0135	12.7291	69	P. Kirschner, B. Frajman	0	0	0	0	1	0				3	1		0	0	0	1	1	0	0	0	0	2	1	0	3	1					SAMN11465824		MT166255, MT166256, MT166257	MT166090
139	Italy	City wall NE of Palmanova	01.09.2015	45.9086	13.3142	30	P. Kirschner	1	0	0	0	0	0	3						1	0	0	0	0	0	3	0	0	0	0	0			SAMN11489744, SAMN11489745, SAMN11489746
140	Italy	1.5 km W of Doberdo del Lago	01.09.2015	45.8443	13.5182	100	B. Frajman & P. Kirschner	0	0	0	1	0	0				3			0	0	0	1	0	0	0	0	0	3	0	0	3					SAMN11466105, SAMN11466106, SAMN11466107			MT166215, MT166216, MT166217
141	Slovenia	N of Road 445, 1.5 km W of Senožeče	01.09.2015	45.7186	14.0196	552	B. Frajman & P. Kirschner	0	0	0	0	0	1						3	0	0	0	0	0	1	0	0	0	0	0	2								SAMN11466211, SAMN11466212, SAMN11466213
142	Croatia	1.5 km SE of Mala Učka, SE-slopes	04.07.2015	45.2659	14.1839	833	P. Kirschner	0	0	0	0	0	1						3	0	0	0	0	0	1	0	0	0	0	0	2								SAMN11466173, SAMN11466174, SAMN11466175
143	Slovenia	Ca. 0.1 km NE of Parje, road to Palčje	29.06.2015	45.6638	14.2189	537	P. Kirschner	0	0	0	0	1	0					3		0	0	0	0	1	0	0	0	0	0	1	0		3					SAMN11465764, SAMN11465765, SAMN11465766			MT166058, MT166059, MT166060
144	Croatia	0.5 km W of summit of Kamenjak, path from top of Kamenjak to Mundanije	02.07.2015	44.773	14.7833	335	P. Kirschner	0	0	0	1	0	0				3			0	0	0	1	0	0	0	0	0	2	0	0	3					SAMN11466034, SAMN11466035, SAMN11466036			MT166250, MT166251, MT166252
145	Croatia	2 km S of Otric	23.10.2015	44.2247	16.0673	600	P. Kirschner	0	0	0	1	1	0				3	3		0	0	0	1	1	0	0	0	0	3	2	0	3	2				SAMN11466114, SAMN11466115, SAMN11466116	SAMN11465843, SAMN11465844, SAMN11465845		MT166233, MT166234, MT166235	MT166101, MT166102
146	Italy	Val Trebbia, Pietra Parcellara, 2.6 km NNW of Perino	25.08.2015	44.8364	9.47769	668	B. Frajman & P. Kirschner	0	0	0	1	0	0				3			0	0	0	1	0	0	0	0	0	4	0	0	1					SAMN11466079, SAMN11466080, SAMN11466081			MT166163
147	Italy	Val di Taro, nature reserve Parco Fluviale Regionale del Taro, ca. 1 km NNW of Ozzano Taro	26.08.2015	44.7142	10.1306	122	B. Frajman & P. Kirschner	1	0	0	0	0	0	3						1	0	0	0	0	0	3	0	0	0	0	0			SAMN11489735, SAMN11489736, SAMN11489737
148	Italy	Val Fiume Secchia S of Modena, little W of the village Colombarone	26.08.2015	44.6142	10.7922	55	B. Frajman & P. Kirschner	1	0	0	0	0	0	3						1	0	0	0	0	0	2	0	0	0	0	0			SAMN11489741, SAMN11489742, SAMN11489743
149	Italy	Between Fiastra and Cupi	27.08.2015	43.0315	13.1171	902	B. Frajman & P. Kirschner	0	0	0	1	0	0				3			0	0	0	1	0	0	0	0	0	1	0	0	3					SAMN11466087, SAMN11466088, SAMN11466089			MT166200, MT166201, MT166202
150	Italy	Between Pintura and Bolognola	27.08.2015	42.9979	13.2388	1393	B. Frajman & P. Kirschner	0	0	0	1	0	0				2			0	0	0	1	0	0	0	0	0	1	0	0	2					SAMN11466082, SAMN11466083			MT166161, MT166162
151	Italy	1 km W of Rifugio Perugia, Norcia	31.08.2015	42.7704	13.1695	1493	B. Frajman & P. Kirschner	0	0	0	1	0	0				3			0	0	0	1	0	0	0	0	0	2	0	0	3					SAMN11466084, SAMN11466085, SAMN11466086			MT166218, MT166219, MT166220
152	Italy	4 km SE of Norcia, along road to Marche	24.08.2011	42.7675	13.1347	820	A. Hilpold & Sanchez-Meseguer Andrea	0	0	1	0	0	0			3				0	0	1	0	0	0	0	0	2	0	0	0					SAMN11479931, SAMN11479932, SAMN11479933
153	Italy	1.5 km SSE of Convento Monteluco, SE of Spoleto	27.08.2015	42.7112	12.7645	981	P. Kirschner, B. Frajman	0	0	0	1	0	0				3			0	0	0	1	0	0	0	0	0	3	0	0	3					SAMN11466102, SAMN11466103, SAMN11466104			MT166194, MT166195, MT166196
154	Italy	Pian de Valli, 0.9 km SE of Terminillo	28.08.2015	42.4509	12.9846	1710	B. Frajman & P. Kirschner	0	0	0	1	0	1				3		3	0	0	0	1	0	1	0	0	0	2	0	3	3					SAMN11466099, SAMN11466100, SAMN11466101		SAMN11466214, SAMN11466215, SAMN11466216	MT166224, MT166225, MT166226
155	Italy	S of Camarda, N of Paganica	28.08.2015	42.3847	13.4906	751	B. Frajman & P. Kirschner	1	0	0	0	0	0	3						1	0	0	0	0	0	2	0	0	0	0	0			SAMN11489738, SAMN11489739, SAMN11489740
156	Italy	1.8 km E of Campo Imperatore	29.08.2015	42.4421	13.5838	1831	B. Frajman & P. Kirschner	0	0	0	0	0	1						3	0	0	0	0	0	1	0	0	0	0	0	2								SAMN11466217, SAMN11466218, SAMN11466219
157	Italy	N of Strada Statale 17, 2.5 km SW of Barisciano	28.08.2015	42.3157	13.557	839	P. Kirschner, B. Frajman	0	0	1	0	1	0			3		3		0	0	1	0	1	0	0	0	3	0	2	0		2			SAMN11479758, SAMN11479759, SAMN11479760		SAMN11465819, SAMN11465820, SAMN11465821			MT165956, MT165957
158	Italy	Strada Provinciale 1 km NW of Barisciano in the direction to Castel del Monte	28.08.2015	42.3373	13.5797	1090	B. Frajman & P. Kirschner	0	0	0	1	0	0				3			0	0	0	1	0	0	0	0	0	3	0	0	3					SAMN11466096, SAMN11466097, SAMN11466098			MT166227, MT166228, MT166229
159	Italy	3 km ESE of the village Capestrano	29.08.2015	42.2628	13.8036	361	B. Frajman & P. Kirschner	0	0	1	0	0	0			0				0	0	0	0	0	0	0	0	0	0	0	0					--
160	Italy	0.4 km NW of Gessopalena, medieval ruins	30.08.2015	42.058	14.2702	628	P. Kirschner, B. Frajman	0	0	0	0	1	0					2		0	0	0	0	1	0	0	0	0	0	2	0		2					SAMN11465822, SAMN11465823			MT166088, MT166089
161	Italy	2.5 km SE of San Giovanni di Rotondo	30.08.2015	41.6943	15.7669	635	B. Frajman & P. Kirschner	0	0	1	1	0	0			3	3			0	0	1	1	0	0	0	0	3	3	0	0	3				SAMN11479761, SAMN11479762, SAMN11479763	SAMN11466093, SAMN11466094, SAMN11466095			MT166258, MT166259, MT166260
162	Germany	Vogtsburg im Kaiserstuhl, hill N of the village Schelingen	17.08.2015	48.1056	7.68361	321	B. Frajman & P. Kirschner	0	1	1	0	0	0		3	3				0	1	1	0	0	0	0	3	3	0	0	0				SAMN11476633, SAMN11476634, SAMN11476635	SAMN11479728, SAMN11479729, SAMN11479730
163	Germany	Nahetal, S of village Traisen, Rotenfels	13.08.2015	49.8178	7.83194	232	B. Frajman & P. Kirschner	0	0	1	0	0	0			3				0	0	1	0	0	0	0	0	3	0	0	0					SAMN11479725, SAMN11479726, SAMN11479727
164	Germany	1.3 km E of Traisen, at the top of Rotenfels	13.08.2015	49.817	7.83526	294	P. Kirschner	0	0	0	0	0	1						3	0	0	0	0	0	1	0	0	0	0	0	2								SAMN11466185, SAMN11466186, SAMN11466187
165	Germany	1.4 km WSW of Wöllstein, Ölberg	14.08.2015	49.8066	7.94262	184	P. Kirschner	0	0	0	0	1	0					3		0	0	0	0	1	0	0	0	0	0	2	0		3					SAMN11465799, SAMN11465800, SAMN11465801			MT166095, MT166097, MT166096
166	Germany	protected area Mainzer Sand	13.08.2015	50.015	8.20139	130	B. Frajman & P. Kirschner	0	1	1	0	0	0		3	0				0	1	0	0	0	0	0	3	0	0	0	0				SAMN11476630, SAMN11476631, SAMN11476632	--
167	Germany	Sandhausener Dünen, W of the village Sandhausen	13.08.2015	49.3522	8.63778	111	B. Frajman & P. Kirschner	0	1	0	0	0	0		3					0	1	0	0	0	0	0	3	0	0	0	0				SAMN11476673, SAMN11476674, SAMN11476675
168	Germany	1.7 km SE of Thüngersheim, protected area Zellingen, Höhfeldplatte and Scharlachberg	01.05.2015	49.8702	9.86205	291	E. Zaveska	0	1	1	0	1	0		2	3		2		0	1	1	0	1	0	0	2	3	0	3	0		2		SAMN11476641, SAMN11476642	SAMN11479742, SAMN11479743, SAMN11479744		SAMN11465762, SAMN11465763			MT166050, MT166051
169	Germany	0.4 km N of Gungolding, Gungoldinger Wacholderheide	28.08.2015	48.9291	11.349	441	E. Zaveska	0	0	0	0	1	1					2	3	0	0	0	0	1	1	0	0	0	0	1	3		2					SAMN11465833, SAMN11465834	SAMN11466205, SAMN11466206, SAMN11466207		MT166092, MT166094
170	Germany	Muhlhausen	18.06.2015	51.1822	10.5744	221	E.Zaveska	0	1	0	0	0	0		3					0	1	0	0	0	0	0	3	0	0	0	0				SAMN11476670, SAMN11476671, SAMN11476672
171	Germany	Bad Frankenhausen	28.08.2015	51.3724	11.0546	208	E. Zaveska	0	0	0	0	1	0					3		0	0	0	0	1	0	0	0	0	0	2	0		3					SAMN11465791, SAMN11465792			MT166056, MT166057, MT166055
172	Germany	Bad Frankenhausen	28.08.2015	51.3561	11.1016	133	E. Zaveska	0	0	0	0	0	1						3	0	0	0	0	0	1	0	0	0	0	0	3								SAMN11466208, SAMN11466209, SAMN11466210
173	Germany	Bad Frankenhausen	18.06.2015	51.3623	11.105	215	E.Zaveska	0	0	1	0	0	0			0				0	0	0	0	0	0	0	0	0	0	0	0					--
175	Germany	Nearby Timmenrode	XX.Y.2014	51.7658	11.0086	221	T. Wilhalm, E. Zippel	0	0	1	0	0	0			0				0	0	0	0	0	0	0	0	0	0	0	0					--
176	Germany	between Freyburg and Laucha an der Unstrutt, NNE of Weischütz, Nüssenberg	04.06.2014	51.2276	11.7091	180	T. Wilhalm & E. Zippel	0	0	1	0	0	0			2				0	0	1	0	0	0	0	0	2	0	0	0					SAMN11479921, SAMN11479922
178	Germany	Eastern Harzvorland, E of Lutherstadt Eisleben, 1.4 km ENE of Unterrißdorf, Hasenwinkel	06.06.2014	51.5228	11.615	100	T. Wilhalm & E. Zippel	0	1	0	0	0	0		3					0	1	0	0	0	0	0	2	0	0	0	0				SAMN11476562, SAMN11476563, SAMN11476564
179	Germany	0.6 km S of Rothenburg, SW-slopes above Saale river	17.06.2015	51.639	11.7508	89	E. Zaveska	0	0	0	0	1	0					3		0	0	0	0	1	0	0	0	0	0	3	0		3					SAMN11465767, SAMN11465768, SAMN11465769			MT166052, MT166053, MT166054
180	Germany	Trebnitz	17.06.2015	51.6724	11.7423	73	E.Zaveska	0	0	1	0	0	0			3				0	0	1	0	0	0	0	0	3	0	0	0					SAMN11479706, SAMN11479707, SAMN11479708
181	Germany	Deetz	16.06.2015	52.435	12.7788	42	E.Zaveska	0	0	1	0	0	0			3				0	0	1	0	0	0	0	0	3	0	0	0					SAMN11479703, SAMN11479704, SAMN11479705
182	Germany	Nearby Stolpe/Oder	XX.Y.2014	52.9822	14.1071	28	T. Wilhalm, E. Zippel	0	0	1	0	0	0			1				0	0	1	0	0	0	0	0	1	0	0	0					SAMN11479748
183	Germany	Mallnow	16.06.2015	52.4649	14.4974	27	E.Zaveska	0	0	1	0	0	0			3				0	0	1	0	0	0	0	0	3	0	0	0					SAMN11479697, SAMN11479698, SAMN11479699
185	Czech Republic	Mšené lázně	13.07.2014	50.3616	14.1329	221	E. Zaveska	1	0	0	0	0	0	2						1	0	0	0	0	0	2	0	0	0	0	0			SAMN11489798, SAMN11489799
186	Czech Republic	Zeměchy u Kralup	18.07.2014	50.2265	14.2686	212	E. Zaveska	0	0	1	0	0	0			3				0	0	1	0	0	0	0	0	3	0	0	0					SAMN11479851, SAMN11479852, SAMN11479853
187	Czech Republic	Maslovice	15.4.2014	50.2134	14.3569	206	F. Kolar	0	1	0	0	0	0		3					0	1	0	0	0	0	0	3	0	0	0	0				SAMN11476544, SAMN11476545, SAMN11476546
188	Austria	Dürnstein, 0.5 km NNW of the train station Dürnstein-Oberloiben	10.09.2015	48.3959	15.5244	256	E. Zaveska	0	0	0	0	1	1					3	3	0	0	0	0	1	1	0	0	0	0	3	1		1					SAMN11465837, SAMN11465838, SAMN11465839	SAMN11466223, SAMN11466224, SAMN11466225		MT166098
189	Austria	Goldberg, Stein an der Donau	09.06.2012	48.4036	15.5738	300	C. Pachschwöll & R. Hehenberger	0	1	0	0	0	0		3					0	1	0	0	0	0	0	1	0	0	0	0				SAMN11476565, SAMN11476566, SAMN11476605
190	Austria	Armensündergraben, 150 m ESE of Gasthof Schwarzalm	04.10.2012	48.4163	15.5891	345	Pachschwöll Clemens	0	0	1	0	0	0			3				0	0	1	0	0	0	0	0	3	0	0	0					SAMN11479943, SAMN11479944, SAMN11479945
191	Austria	Kremser Kogel near Hollenburg, 0.9 km E of Wetterkreuzkirche	03.06.2012	48.3721	15.7011	260	Pachschwöll Clemens	1	0	0	0	0	0	2						1	0	0	0	0	0	2	0	0	0	0	0			SAMN11489875, SAMN11489876
192	Austria	Mühlberg, ca. 0.5 km NNE of Goggendorf	22.08.2014	48.6252	15.9392	267	P. Kirschner	1	1	1	0	0	0	0	0	0				0	0	0	0	0	0	0	0	0	0	0	0			--	--	--
193	Czech Republic	Tasovice nad Dyjí, 1.4 km W of the village church	17.08.2014	48.8347	16.1347	205	L. Ekrt	0	0	1	0	0	0			0				0	0	0	0	0	0	0	0	0	0	0	0					--
194	Czech Republic	Mohelno, serpentines of Mohelenská hadcová, 350 m SW of the village church	25.09.2014	49.1086	16.1831	353	L. Ekrt	0	1	0	0	0	0		3					0	1	0	0	0	0	0	2	0	0	0	0				SAMN11476577, SAMN11476578, SAMN11476579
195	Czech Republic	Mohelno hadcova step, 0.5 km S of Mohelno	22.08.2014	49.1092	16.1859	374	P. Kirschner	0	0	1	1	1	1			3	3	3	3	0	0	1	1	1	1	0	0	3	4	3	3	4	2			SAMN11479903, SAMN11479904, SAMN11479905	SAMN11466006, SAMN11466007, SAMN11466008	SAMN11465874, SAMN11465875, SAMN11465876	SAMN11466122, SAMN11466123, SAMN11466124	MT166142, MT166143, MT166144, MT166145	MT166031, MT166032
196	Czech Republic	Mohelno, Mohelenská hadcová, 740 m SW of the village church	15.07.2012	49.1082	16.1882	350	L. Ekrt	0	0	1	0	0	0			0				0	0	0	0	0	0	0	0	0	0	0	0					--
198	Czech Republic	Na Adamcich	21.6.2001	49.007	16.9995	229	F. Kolar	0	1	0	0	0	0		3					0	1	0	0	0	0	0	3	0	0	0	0				SAMN11476649, SAMN11476650, SAMN11476651
199	Czech Republic	Sovince	02.09.2014	49.0082	17.0099	225	E. Zaveska	1	0	0	0	0	0	3						1	0	0	0	0	0	3	0	0	0	0	0			SAMN11489809, SAMN11489810, SAMN11489811
200	Austria	Sandberg, SE of Oberweiden	08.06.2014	48.2869	16.8278	160	P. Schönswetter	1	1	0	0	0	0	0	0					0	0	0	0	0	0	0	0	0	0	0	0			--	--
201	Slovakia	Devinska kobyla, Sandberg	15.09.2014	48.2003	16.9744	201	M. Slovak	1	1	1	0	0	0	0	0	3				0	0	1	0	0	0	0	0	3	0	0	0			--	--	SAMN11479739, SAMN11479740, SAMN11479741
202	Austria	Hundsheimer Berg, NW part of summit slope	27.04.2012	48.1364	16.9361	415	T. Wilhalm	0	1	0	0	0	0		0					0	0	0	0	0	0	0	0	0	0	0	0				--
203	Austria	Hexenberg, western slope	09.06.2014	48.1244	16.9317	300	P. Schönswetter	0	1	0	0	0	0		3					0	1	0	0	0	0	0	3	0	0	0	0				SAMN11476667, SAMN11476668, SAMN11476669
204	Austria	Teichtal, NE of Neusiedl am See, between Lehmgstetten and Kalvarienberg	01.05.2014	47.9533	16.8738	165	C. Pachschwöll, M.A. Fischer, G. Fischer & J. Weinzettl	1	0	0	0	0	0	0						0	0	0	0	0	0	0	0	0	0	0	0			--
205	Austria	5 km NE of Mönchhof	01.05.2014	47.9199	16.9753	152	C. Pachschwöll, M.A. Fischer, G. Fischer & J. Weinzettl	0	0	1	0	0	0			0				0	0	0	0	0	0	0	0	0	0	0	0					--
206	Austria	Seedamm 3 km NNE of Podersdorf am See	30.04.2014	47.8804	16.8489	118	C. Pachschwöll, M.A. Fischer, G. Fischer & J. Weinzettl	0	1	0	0	0	0		0					0	0	0	0	0	0	0	0	0	0	0	0				--
207	Austria	1 km E of Winden am See, SW-slopes at the top of Hackelsberg	30.10.2014	47.9528	16.7722	122	P. Kirschner	0	0	0	1	1	1				2		2	0	0	0	1	0	1	0	0	0	1	0	1	3	2				SAMN11466031, SAMN11466032, SAMN11466033		SAMN11466171	MT166108, MT166109, MT166110	MT165967, MT165968
208	Austria	Leithagebirge, Hackelsberg, S of the summit	09.06.2014	47.9528	16.7722	180	P. Schönswetter	0	0	1	0	0	0			0				0	0	0	0	0	0	0	0	0	0	0	0					--
209	Austria	1.3 km SW of Breitenbrunn, upper edge of old quarry	30.10.2014	47.9381	16.7179	178	P. Kirschner	0	0	0	0	1	0					2		0	0	0	0	1	0	0	0	0	0	1	0		4					SAMN11465741, SAMN11465742			MT165969, MT165970
210	Austria	4 km E of Siegendorf, Siegendorfer Puszta	30.10.2014	47.7772	16.5835	190	P. Kirschner	1	1	1	0	0	0	3	3	3				1	1	1	0	0	0	3	2	3	0	0	0			SAMN11489849, SAMN11489850, SAMN11489851	SAMN11476559, SAMN11476560, SAMN11476561	SAMN11479915, SAMN11479916, SAMN11479917
211	Austria	Baden, Eichkogel	07.06.2014	48.0064	16.2906	350	P. Schönswetter	1	0	0	0	0	0	0						0	0	0	0	0	0	0	0	0	0	0	0			--
212	Hungary	Along road Mártírok útja from Györ in direction to M1	11.08.2014	47.711	17.677	113	P. Kirschner	1	1	1	0	0	0	0	3	3				0	1	1	0	0	0	0	3	3	0	0	0			--	SAMN11476655, SAMN11476656, SAMN11476657	SAMN11479883, SAMN11479884, SAMN11479885
213	Hungary	1.7 km W of Gyulakeszi, S-slope below castle	15.08.2014	46.871	17.5034	349	P. Kirschner	1	0	0	0	0	0	3						1	0	0	0	0	0	3	0	0	0	0	0			SAMN11489832, SAMN11489833, SAMN11489834
214	Hungary	N of road 71, 1.5 km E of Zanka	15.08.2014	46.881	17.6944	129	P. Kirschner	0	1	0	0	0	0		3					0	1	0	0	0	0	0	3	0	0	0	0				SAMN11476550, SAMN11476551, SAMN11476552
215	Hungary	Ca. 1.2 km NW of Balatonfüred	14.08.2014	46.9663	17.8626	218	P. Kirschner	0	0	1	0	1	1			3		3	3	0	0	1	0	1	1	0	0	2	0	3	2		3			SAMN11479892, SAMN11479893, SAMN11479894		SAMN11465865, SAMN11465866, SAMN11465867	SAMN11466125, SAMN11466126, SAMN11466127		MT166022, MT166023, MT166024
216	Hungary	N of road 72, 1.2 km E of Litér	15.08.2014	47.0996	18.0234	225	P. Kirschner	0	0	0	1	0	0				3			0	0	0	1	0	0	0	0	0	1	0	0	3					SAMN11465998, SAMN11465999, SAMN11466000			MT166149, MT166150, MT166151
217	Hungary	Between Túrony and Harkány	02.04.2015	45.8817	18.2442	205	B. Frajman & P. Schönswetter	0	0	1	0	0	0			2				0	0	1	0	0	0	0	0	2	0	0	0					SAMN11479764, SAMN11479765
218	Slovakia	Čenkovská lesostep	26.08.2014	47.7683	18.5215	109	E. Zaveska	0	1	1	0	0	0		0	3				0	0	1	0	0	0	0	0	3	0	0	0				--	SAMN11479854, SAMN11479855, SAMN11479856
220	Slovakia	Národná prírodná rezervácia Burdov, Vyšehradská brána above Kamenica nad Hronom	07.05.2014	47.8259	18.7463	160	C. Pachschwöll, M.A. Fischer, G. Fischer & J. Weinzettl	1	0	0	0	0	0	0						0	0	0	0	0	0	0	0	0	0	0	0			--
221	Hungary	Little N of Pilisjászfalu, S foothill of Vörös-oldal (red hill)	01.06.2010	47.6614	18.7903	274	K. Bardy & M. Kropf	0	1	0	0	0	0		3					0	1	0	0	0	0	0	3	0	0	0	0				SAMN11476664, SAMN11476665, SAMN11476666
222	Hungary	Budaörs	20.07.2014	47.4565	18.9233	206	F. Kolar	1	0	1	0	0	0	0		0				0	0	0	0	0	0	0	0	0	0	0	0			--		--
223	Hungary	N of Budaörs, ca. 1 km E of Felsözállás	11.08.2014	47.4682	18.9447	247	P. Kirschner	1	0	1	0	1	1	0		0		3		0	0	0	0	1	0	0	0	0	0	3	0		4	--		--		SAMN11465860, SAMN11465861, SAMN11465862			MT166017, MT166018, MT166019, MT166016
224	Hungary	Ca. 3 km W of Fülopháza	16.08.2014	46.8829	19.4012	105	P. Kirschner	0	1	1	0	0	0		3	3				0	1	1	0	0	0	0	3	2	0	0	0				SAMN11476658, SAMN11476659, SAMN11476660	SAMN11479895, SAMN11479896, SAMN11479897
225	Hungary	Ca. 3 km NE of Gyöngyös	12.08.2014	47.7887	19.966	269	P. Kirschner	0	0	1	0	1	0			3		2		0	0	1	0	1	0	0	0	2	0	3	0		2			SAMN11479889, SAMN11479890, SAMN11479891		SAMN11465863, SAMN11465864			MT166020, MT166021
226	Slovakia	Chrámec	03.09.2014	48.2723	20.1793	210	E. Zaveska	1	0	0	0	0	0	3						1	0	0	0	0	0	3	0	0	0	0	0			SAMN11489803, SAMN11489804, SAMN11489805
227	Hungary	Ozd	03.09.2014	48.2439	20.3215	235	E. Zaveska	1	0	0	0	0	0	0						0	0	0	0	0	0	0	0	0	0	0	0			--
228	Slovakia	Jelsavska Teplica, Slovak Karst National Park	03.09.2014	48.604	20.2643	248	E. Zaveska	0	0	0	0	1	0					1		0	0	0	0	1	0	0	0	0	0	1	0		1					SAMN11465755			MT166044
229	Hungary	Tarcal, little E of the town's cemetery, S-slopes	05.08.2014	48.1249	21.3524	132	P. Kirschner	0	0	1	0	0	0			3				0	0	1	0	0	0	0	0	3	0	0	0					SAMN11479880, SAMN11479881, SAMN11479882
230	Romania	Inucu	30.08.2014	46.8503	23.2442	541	E. Ruprecht	1	0	0	0	0	0	0						0	0	0	0	0	0	0	0	0	0	0	0			--
231	Romania	Cluj-Napoca, SE of the town	21.06.2014	46.7431	23.539	476	P.-D. Turtureanu	1	0	1	0	0	0	0		0				0	0	0	0	0	0	0	0	0	0	0	0			--		--
232	Romania	3 km W of village Jucu de Mijloc, Klausenburger Heuwiesen NW of Cluj	03.08.2014	46.8449	23.7344	414	P. Kirschner	0	0	0	0	0	1						3	0	0	0	0	0	1	0	0	0	0	0	2								SAMN11466131, SAMN11466132
233	Romania	Banffy Hill, Suatu	08.07.2014	46.7911	23.9664	385	E. Ruprecht	0	1	1	0	0	0		3	0				0	1	0	0	0	0	0	3	0	0	0	0				SAMN11476602, SAMN11476603, SAMN11476604	--
234	Romania	1 km N of Urca, 3.5 km W of Viișoara, Hill	02.08.2014	46.5645	23.9695	479	P. Kirschner	0	0	1	0	0	1			3				0	0	1	0	0	0	0	0	3	0	0	0					SAMN11479877, SAMN11479878, SAMN11479879
235	Romania	Ca. 2 km N of Cheia, hills along road	04.08.2014	46.5582	23.6973	511	P. Kirschner	1	0	0	0	0	0	3						1	0	0	0	0	0	3	0	0	0	0	0			SAMN11489829, SAMN11489830, SAMN11489831
236	Romania	Turda, ca 1.6 km NNW of Cheia	10.06.2012	46.5553	23.7016	510	L. Ekrt	1	0	0	0	0	0	2						1	0	0	0	0	0	1	0	0	0	0	0			SAMN11489879, SAMN11489880
237	Romania	Sibiu	05.09.2014	45.8244	24.1838	458	E. Zaveska	1	0	1	0	0	0	3		3				1	0	1	0	0	0	3	0	3	0	0	0			SAMN11489806, SAMN11489807, SAMN11489808		SAMN11479857, SAMN11479858, SAMN11479859
238	Serbia	Hills W of road, ca. 1 km N of Ležimir	17.08.2014	45.1316	19.5745	197	P. Kirschner	1	1	0	0	1	0	2	3			3		1	1	0	0	1	0	2	3	0	0	3	0		4	SAMN11489835, SAMN11489836	SAMN11476553, SAMN11476554, SAMN11476555			SAMN11465868, SAMN11465869, SAMN11465870			MT166012, MT166013, MT166014, MT166015
239	Serbia	Along road 1.4 km W of Grgurevci	17.08.2014	45.1043	19.6312	187	P. Kirschner	0	0	1	0	0	0			3				0	0	1	0	0	0	0	0	2	0	0	0					SAMN11479898, SAMN11479899, SAMN11479900
240	Serbia	6 km SW of Banatski Karlovac	18.08.2014	45.0156	20.9564	148	P. Kirschner	0	0	0	1	0	0				3			0	0	0	1	0	0	0	0	0	2	0	0	3					SAMN11465992, SAMN11465993, SAMN11465994			MT166146, MT166147, MT166148
241	Serbia	Banatski Karlovac, Devojački Bunar	25.05.2014	44.9922	20.9489	158	M. A. Fisher	1	1	0	0	0	0	3	0					1	0	0	0	0	0	3	0	0	0	0	0			SAMN11489855, SAMN11489856, SAMN11489857	--
242	Serbia	Deliblatska peščara, surroundings of Devojački Bunar E of Banatsko Novo Selo	11.09.2009	44.9908	20.9575	165	B. Frajman & P. Schönswetter	0	1	0	0	0	0		3					0	1	0	0	0	0	0	3	0	0	0	0				SAMN11476661, SAMN11476662, SAMN11476663
243	Serbia	W of road 123, 3.5 km NNE of Deliblato	17.08.2014	44.864	21.0605	135	P. Kirschner	1	1	1	0	0	0	0	0	2				0	0	1	0	0	0	0	0	2	0	0	0			--	--	SAMN11479901, SAMN11479902
244	Serbia	Deliblatska peščara, ca. 6.5 km NE of Deliblato	21.06.2014	44.8853	21.0794	160	L. Ekrt	0	1	0	0	0	0		0					0	0	0	0	0	0	0	0	0	0	0	0				--
245	Serbia	Deliblatska peščara, ca. 10.1 km NE of Deliblato	21.06.2014	44.9078	21.1119	170	L. Ekrt	1	0	0	0	0	0	0						0	0	0	0	0	0	0	0	0	0	0	0			--
246	Serbia	Ibar valley, the SW slopes of the fortress Maglić	23.08.2014	43.6083	20.5517	693	B. Frajman & P. Schönswetter	1	0	0	0	0	0	2						1	0	0	0	0	0	2	0	0	0	0	0			SAMN11489881, SAMN11489882
247	Serbia	Ibar valley, 4 km E of Ušće	23.08.2014	43.4611	20.6694	369	B. Frajman & P. Schönswetter	0	0	1	0	0	0			3				0	0	1	0	0	0	0	0	3	0	0	0					SAMN11479923, SAMN11479924, SAMN11479925
248	Serbia	Sičevaćka klisura	19.06.2014	43.335	22.078	350	Bogdanović S., Ježić M., Jug-Dujaković M., Rešetnik I., Zlatković B.	1	0	0	0	0	0	2						1	0	0	0	0	0	1	0	0	0	0	0			SAMN11489923, SAMN11489924
249	Serbia	Gornji Dušnik, foothills of Suva planina	05.06.2014	43.1717	22.1293	595	F. Kolar	1	0	0	0	0	0	0						0	0	0	0	0	0	0	0	0	0	0	0			--
250	Albania	Korab Mountains, between villages Bellovë and Zagrad	20.06.2014	41.698	20.4847	1044	Bogdanović S., Rešetnik I.	1	0	0	0	0	0	3						1	0	0	0	0	0	3	0	0	0	0	0			SAMN11489729, SAMN11489730, SAMN11489731
251	Albania	Near the village Buzëliquen	21.06.2015	40.6762	20.9973	855	Bogdanović S., Rešetnik I.	1	0	0	0	0	0	0						0	0	0	0	0	0	0	0	0	0	0	0			--
252	Greece	Road between Konitsa and Elefthero, 7.5 km E of Konitsa	17.07.2014	40.0679	20.833	893	P. Kirschner	1	0	0	0	1	0	3						1	0	0	0	0	0	3	0	0	0	0	0			SAMN11489812, SAMN11489813, SAMN11489814
253	Greece	Ca. 1 km NW of the City centre of Kozani	18.07.2014	40.2254	21.5913	836	P. Kirschner	1	0	0	1	0	0	3			3	1		1	0	0	1	1	0	3	0	0	4	0	0	3	2	SAMN11489815, SAMN11489816, SAMN11489817			SAMN11465986, SAMN11465987, SAMN11465988	SAMN11465849		MT166155, MT166156, MT166157	MT166029, MT166030
254	Greece	Steppes W of Lake Kelli	19.07.2014	40.7955	21.7339	594	P. Kirschner	1	0	1	0	0	0	0		2		2		0	0	1	0	1	0	0	0	2	0	1	0		2	--		SAMN11479860, SAMN11479861		SAMN11465850, SAMN11465851			MT166009, MT166010
255	Macedonia	0.3 km W of Star Dojran, Hill	21.07.2014	41.1826	22.7182	215	P. Kirschner	0	0	1	0	1	0			0		3		0	0	0	0	1	0	0	0	0	0	2	0		3			--		SAMN11465852, SAMN11465853, SAMN11465854			MT165971, MT165972, MT165973
256	Bulgaria	SW-slopes of hill 1 km WSW of Spatovo	24.07.2015	41.5038	23.314	177	P. Kirschner	0	0	0	1	0	0				3			0	0	0	1	0	0	0	0	0	3	0	0	3					SAMN11465995, SAMN11465996, SAMN11465997			MT166139, MT166140, MT166141
257	Bulgaria	0.3 km NE of Rojen Monastery, 3.6 km ENE of Melnik	23.07.2014	41.5325	23.4337	544	P. Kirschner	1	0	1	0	0	0	3		3				1	0	1	0	0	0	3	0	3	0	0	0			SAMN11489818, SAMN11489819, SAMN11489820		SAMN11479862, SAMN11479863, SAMN11479864
258	Bulgaria	Top of hill, 3 km NW of Dragodan	25.07.2015	42.1376	22.9944	599	P. Kirschner	0	0	0	1	0	0				3			0	0	0	1	0	0	0	0	0	2	0	0	3					SAMN11465983, SAMN11465984, SAMN11465985			MT166152, MT166153, MT166154
259	Bulgaria	Blagoevgrad, hill NW of Dragodan/Blagoevgrad	26.07.2014	42.1253	22.9944	427	P. Kirschner	1	0	1	0	1	0	3		0		3		1	0	0	0	1	0	3	0	0	0	2	0		4	SAMN11489821, SAMN11489822, SAMN11489823		--		SAMN11465855, SAMN11465856, SAMN11465857			MT166025, MT166026, MT166027, MT166028
260	Bulgaria	10 km W of Klissura	26.07.2014	42.7261	24.3392	981	P. Kirschner	0	0	0	0	0	1						3	0	0	0	0	0	1	0	0	0	0	0	1								SAMN11466128, SAMN11466129, SAMN11466130
261	Poland	Gora sv. Wawrzynca	09.05.2015	53.327	18.3829	80	E.Zaveska, F. Kolar	0	0	1	0	0	0			3				0	0	1	0	0	0	0	0	3	0	0	0					SAMN11479745, SAMN11479746, SAMN11479747
262	Poland	Skorocice	22.05.2015	50.419	20.672	209	J. Zalewska-Gałosz	0	0	1	0	0	0			0				0	0	0	0	0	0	0	0	0	0	0	0					--
263	Poland	Owczary	05.2015	50.447	20.756	223	E. Klichowska	0	0	1	0	0	0			3				0	0	1	0	0	0	0	0	3	0	0	0					SAMN11479790, SAMN11479791, SAMN11479792
264	Poland	Kąty close to Zamość	02.07.2015	50.675	23.1204	271	A. Cwener	1	0	0	0	0	0	3						1	0	0	0	0	0	3	0	0	0	0	0			SAMN11489759, SAMN11489760, SAMN11489761
265	Poland	Alojzów village close to Żmudź	03.07.2015	51.0056	23.5935	207	A. Cwener	1	0	0	0	0	0	3						1	0	0	0	0	0	3	0	0	0	0	0			SAMN11489756, SAMN11489757, SAMN11489758
266	Ukraine	Lysa Gora	28.07.2015	49.7802	24.743	367	E.Zaveska, P. Kirschner	1	0	0	0	0	0	0						0	0	0	0	0	0	0	0	0	0	0	0			--
267	Ukraine	Gorodnitsa	28.07.2015	49.3961	26.0831	376	E.Zaveska, P. Kirschner	0	1	1	0	0	0		3	3				0	1	1	0	0	0	0	3	2	0	0	0				SAMN11476621, SAMN11476622, SAMN11476623	SAMN11479709, SAMN11479710, SAMN11479711
268	Ukraine	Kytaihorod	29.07.2015	48.6397	26.7882	186	E.Zaveska, P. Kirschner	1	0	1	0	0	0	0		0				0	0	0	0	0	0	0	0	0	0	0	0			--		--
269	Ukraine	Karpívs'ka doroga, Vinnyts'ka oblast	29.07.2015	48.4748	27.8048	196	P. Kirschner & E. Zaveska	1	0	1	0	1	1	3		3		3	3	1	0	1	0	1	1	3	0	3	0	1	3		3	SAMN11489891, SAMN11489892, SAMN11489893		SAMN11479712, SAMN11479713, SAMN11479714		SAMN11465779, SAMN11465780, SAMN11465781	SAMN11466176, SAMN11466177, SAMN11466178		MT166073, MT166074, MT166075
270	Ukraine	Vyla, Vinnyts'ka oblast	30.07.2015	48.4686	28.4554	226	P. Kirschner & E. Zaveska	1	0	0	0	1	1	0				3	3	0	0	0	0	1	1	0	0	0	0	3	3		3	--				SAMN11465785, SAMN11465786, SAMN11465787	SAMN11466182, SAMN11466183, SAMN11466184		MT166079, MT166080, MT166081
272	Romania	Criesti, under the bridge of the road Pascani-Targu Neamt	20.08.2015	47.2464	26.5433	272	F. Kolar	0	1	0	0	0	0		1					0	1	0	0	0	0	0	1	0	0	0	0				SAMN11476679
273	Romania	Ca. 4 km WNW of the Valea Lupului centrum	14.06.2012	47.1926	27.4703	115	L. Ekrt	0	0	1	0	0	0			3				0	0	1	0	0	0	0	0	2	0	0	0					SAMN11479940, SAMN11479941, SAMN11479942
274	Romania	Ca. 4.2 km WNW of the Valea Lupului centrum	14.06.2012	47.1945	27.4706	130	L. Ekrt	1	0	0	0	0	0	2						1	0	0	0	0	0	2	0	0	0	0	0			SAMN11489877, SAMN11489878
275	Ukraine	S of Rozivka	31.07.2015	47.4538	29.3383	88	P. Kirschner & E. Zaveska	1	0	1	0	1	1	0		0		3		0	0	0	0	1	0	0	0	0	0	3	0		3	--		--		SAMN11465782, SAMN11465783, SAMN11465784			MT166076, MT166077, MT166078
276	Ukraine	Kokhanivka	31.07.2015	47.6088	30.0453	102	E.Zaveska, P. Kirschner	1	0	0	0	0	0	3						1	0	0	0	0	0	3	0	0	0	0	0			SAMN11489894, SAMN11489895, SAMN11489896
277	Moldova	Hill close to R30	01.08.2015	46.7674	29.2525	123	P. Kirschner & E. Zaveska	1	0	1	0	0	1	3		3			3	1	0	1	0	0	1	3	0	3	0	0	1			SAMN11489897, SAMN11489898, SAMN11489899		SAMN11479715, SAMN11479716, SAMN11479717			SAMN11466179, SAMN11466180, SAMN11466181
278	Ukraine	village Vasylivka NW of Odessa	30.03.2015	46.6114	30.2972	60	B. Frajman & P. Schönswetter	0	1	0	0	0	0		3					0	1	0	0	0	0	0	3	0	0	0	0				SAMN11476624, SAMN11476625, SAMN11476626
279	Ukraine	6.5 km E of Butivka, N of Yuzhne	30.03.2015	46.7633	31.1267	50	B. Frajman & P. Schönswetter	0	0	1	0	0	0			3				0	0	1	0	0	0	0	0	2	0	0	0					SAMN11479718, SAMN11479719, SAMN11479720
280	Romania	1 km ESE of Vârlezi	31.07.2014	45.8945	27.8397	190	P. Kirschner	0	0	1	0	0	0			3				0	0	1	0	0	0	0	0	3	0	0	0					SAMN11479874, SAMN11479875, SAMN11479876
282	Romania	Ca. 2 km E of Enisala, Hills ESE of Enisala Castle	30.07.2014	44.8809	28.8419	50	P. Kirschner	0	0	0	1	0	0				3			0	0	0	1	0	0	0	0	0	2	0	0	3					SAMN11466003, SAMN11466004, SAMN11466005			MT166111, MT166112, MT166113
283	Romania	Road from Jurilovca to Cape Dolosman/Argamum, ca. 0.7 km W of the cape	30.07.2014	44.7562	28.9356	2	P. Kirschner	0	1	1	0	0	0		3	0				0	1	0	0	0	0	0	3	0	0	0	0				SAMN11476547, SAMN11476548, SAMN11476549	--
284	Romania	Ca. 0.3 km S of bridge crossing Danube channel, Murfatlar, surroundings of monastery	29.07.2014	44.1676	28.4092	21	P. Kirschner	1	0	1	1	1	0	2		3	2	1		1	0	1	1	1	0	2	0	3	1	2	0	2	1	SAMN11489827, SAMN11489828		SAMN11479871, SAMN11479872, SAMN11479873	SAMN11466001, SAMN11466002	SAMN11465859		MT166114, MT166115	MT166011
285	Bulgaria	1.8 km N of Krapets	29.07.2014	43.6401	28.5719	10	P. Kirschner	1	1	0	0	0	0	3	3					1	1	0	0	0	0	3	3	0	0	0	0			SAMN11489824, SAMN11489825, SAMN11489826	SAMN11476652, SAMN11476653, SAMN11476654
286	Bulgaria	2 km NW of Beloslav	28.07.2014	43.2066	27.7092	75	P. Kirschner	0	0	1	0	1	0			0		1		0	0	0	0	1	0	0	0	0	0	1	0		0			--		SAMN11465858
287	Bulgaria	0.5 km E of Emona	27.07.2014	42.7144	27.8922	134	P. Kirschner	0	0	1	1	0	0			3	3			0	0	1	1	0	0	0	0	3	2	0	0	3				SAMN11479868, SAMN11479869, SAMN11479870	SAMN11465989, SAMN11465990, SAMN11465991			MT166105, MT166106, MT166107
288	Turkey	Roadside on D052 between Bayburt and Kelkit, about 8.3 km E of Köse	01.07.2014	40.2219	39.7483	1680	B. Frajman, Ch. Gilli, M. Falch & P. Schönswetter	0	0	1	0	0	0			2				0	0	1	0	0	0	0	0	1	0		0					SAMN11479814, SAMN11479815
289	Turkey	Roadside on D925 between Erzurum and Pazaryolu, about 2.9 km E of Rizekent Köyü	30.06.2014	40.1589	41.0242	2050	B. Frajman, Ch. Gilli, M. Falch & P. Schönswetter	0	0	1	0	0	0			3				0	0	1	0	0	0	0	0	3	0	0	0					SAMN11479811, SAMN11479812, SAMN11479813
290	Georgia	Valley of river Mtkvari, along the road between the villages Atskuri and Dviri, NE of the old fortress Moktsevis Tsikhe (Slesa)	10.07.2012	41.7611	43.2167	884	P. Schönswetter & B. Frajman	0	1	0	0	0	0		3					0	1	0	0	0	0	0	3	0	0	0	0				SAMN11476615, SAMN11476616, SAMN11476617
291	Georgia	4 km NE of Borjomi, S-slope on left bank of Kura river	20.07.2015	41.8677	43.4103	824	P. Kirschner	0	0	0	0	1	0					2		0	0	0	0	1	0	0	0	0	0	2	0		3					SAMN11465777, SAMN11465778			MT166070, MT166071, MT166072
292	Georgia	Road between Khidistavi and Sasireti	20.07.2015	41.9525	44.1775	591	P. Kirschner	0	0	0	1	0	0				2			0	0	0	1	0	0	0	0	0	2	0	0						SAMN11466046, SAMN11466047
293	Georgia	S-slope of Skhalti mountain range, NW of Mtskheta, Surroundings of Shio-mghvime monastery	09.07.2012	41.8489	44.6322	505	P. Schönswetter & B. Frajman	0	0	1	0	0	0			2				0	0	1	0	0	0	0	0	2	0	0	0					SAMN11479692, SAMN11479693
294	Georgia	S-slope of Skhalti mountain range, 8 km NNW of Mtskheta, along the street to the Shio-mghvime monastery	09.07.2012	41.8494	44.7044	609	P. Schönswetter & B. Frajman	0	1	0	0	0	0		3					0	1	0	0	0	0	0	3	0	0	0	0				SAMN11476618, SAMN11476619, SAMN11476620
295	Georgia	Rustavi-Jandara, km 12 along the road to David Gareji Monastery	12.07.2015	41.5156	45.1939	407	P. Kirschner	0	1	0	0	0	0		3					0	1	0	0	0	0	0	3	0	0	0	0				SAMN11476627, SAMN11476628, SAMN11476629
296	Georgia	Gareja Steppe, 0.3 km N of Natlismtsemeli Monastery	12.07.2015	41.498	45.289	672	P. Kirschner	0	0	0	0	1	0					1		0	0	0	0	1	0	0	0	0	0	1	0		2					SAMN11465770			MT166061, MT166062
297	Georgia	Gareja Steppe, hill N of Natlismtsemeli Monastery	12.07.2015	41.4964	45.2908	644	P. Kirschner	0	0	1	0	0	0			1				0	0	1	0	0	0	0	0	1	0	0	0					SAMN11479724
298	Armenia	Between Mastara and Lanjik	18.07.2015	40.4549	43.8497	1852	P. Kirschner	0	0	0	1	1	0				3	3		0	0	0	1	1	0	0	0	0	0	2	0	3	4				SAMN11466043, SAMN11466044, SAMN11466045	SAMN11465774, SAMN11465775, SAMN11465776		MT166133, MT166134, MT166135	MT166066, MT166068, MT166069, MT166067
299	Armenia	W shore of Sevan lake, 8 km N of Yeranos	XX.Y.2014	40.2735	45.2183	1933	M. Falch	0	0	0	1	0	0				1			0	0	0	1	0	0	0	0	0	1	0	0	0					SAMN11466024
300	Armenia	W shore of Sevan lake, 8.5 km N of Yeranos	14.07.2015	40.274	45.2209	1923	P. Kirschner	0	0	0	1	0	0				3			0	0	0	1	0	0	0	0	0	0	0	0	0					SAMN11466037, SAMN11466038, SAMN11466039
301	Armenia	E shore of Sevan lake, Artanish Penninsula	30.07.2012	40.4556	45.3275	1961	P. Schönswetter & B. Frajman	0	1	1	0	0	0		3	3				0	1	1	0	0	0	0	3	2	0	0	0				SAMN11476570, SAMN11476571, SAMN11476572	SAMN11479687, SAMN11479688, SAMN11479689
302	Turkey	Ca. 16.5 km SW of Doğubayazıt, Roadside on E99 towards Çaldıran	27.06.2014	39.42	43.9822	2195	B. Frajman, Ch. Gilli, M. Falch & P. Schönswetter	0	1	1	0	0	0		3	3				0	1	1	0	0	0	0	3	2	0	0	0				SAMN11476596, SAMN11476597, SAMN11476598	SAMN11479808, SAMN11479809, SAMN11479810
303	Armenia	S of the village Gnishik, S of Jeghegnazdor	29.07.2012	39.6417	45.2978	2256	P. Schönswetter & B. Frajman	0	0	1	0	0	0			2				0	0	1	0	0	0	0	0	1	0	0	0					SAMN11479690, SAMN11479691
304	Armenia	Hills between Aghitu and Sissian	15.07.2015	39.5218	46.0746	1655	P. Kirschner	0	0	0	1	0	0				3			0	0	0	1	0	0	0	0	0	2	0	0	3					SAMN11466040, SAMN11466041, SAMN11466042			MT166136, MT166137, MT166138
305	Armenia	Slopes above Yerevanyan Highway, 1.5 km W of Goris	15.07.2015	39.5052	46.3263	1657	P. Kirschner	0	0	0	0	1	0					3		0	0	0	0	1	0	0	0	0	0	2	0		3					SAMN11465771, SAMN11465772, SAMN11465773			MT166063, MT166065, MT166064
306	Armenia	8.7 km NE of the centre of Vardanidzor village	07.05.2014	39.0214	46.2853	2150	L. Ekrt	0	0	1	0	0	0			3				0	0	1	0	0	0	0	0	3	0	0	0					SAMN11479694, SAMN11479695, SAMN11479696
307	Armenia	3.8 km NNW of the willage Alvank (Aldara)	06.05.2014	38.9683	46.3417	1210	L. Ekrt	0	1	0	0	0	0		3					0	1	0	0	0	0	0	1	0	0	0	0				SAMN11476580, SAMN11476581, SAMN11476582
308	Kazakhstan	Along route to Alimbetovka, N-shore of Kargalinskoe storage lake	02.08.2014	50.1342	57.3003	306	A. Hilpold	1	1	0	1	0	0	3	3		3			1	1	0	1	0	0	3	3	0	2	0	0	3		SAMN11489795, SAMN11489796, SAMN11489797	SAMN11476542, SAMN11476543, SAMN11476583		SAMN11466012, SAMN11466013, SAMN11466014			MT166119, MT166120, MT166121
309	Kazakhstan	N of Aktobe, along road to Rodnikovka	02.08.2014	50.3387	57.2653	260	A. Hilpold	1	1	1	1	0	0	2	2	3				1	1	1	0	0	0	2	2	3	0	0	0	2		SAMN11489883, SAMN11489884	SAMN11476540, SAMN11476541	SAMN11479819, SAMN11479820, SAMN11479821				MT166125, MT166126
310	Kazakhstan	10 km NE of Aktobe	02.08.2014	50.3592	57.3547	259	A. Hilpold	0	0	0	0	1	0					2	1	0	0	0	0	1	1	0	0	0	0	2	1		3					SAMN11465748, SAMN11465749	SAMN11466121		MT166033, MT166034, MT166035
311	Kazakhstan	Along route A27 Aktobe-Alga, at western shore of big storage lake	04.08.2014	50.6403	57.7786	306	A. Hilpold	0	0	1	1	0	0			3	3			0	0	1	1	0	0	0	0	2	3	0	0	5				SAMN11479825, SAMN11479826, SAMN11479827	SAMN11466009, SAMN11466010, SAMN11466011			MT166127, MT166128, MT166129
312	Kyrgyzstan	Chychkan River	02.08.2014	42.179	72.7774	1643	B. Erschbamer	0	0	1	0	0	0			2				0	0	1	0	0	0	0	0	2	0	0	0					SAMN11479843, SAMN11479844
313	Kyrgyzstan	Ala Archa National Park	04.08.2014	42.568	74.4762	2224	B. Erschbamer	0	0	1	0	0	0			3				0	0	1	0	0	0	0	0	3	0	0	0					SAMN11479845, SAMN11479846, SAMN11479847
314	Kazakhstan	Shui Ilyi	17.07.2014	43.8384	75.4314	976	B. Frajman & P. Schönswetter	0	0	1	0	0	0			3				0	0	1	0	0	0	0	0	2	0	0	0					SAMN11479837, SAMN11479838, SAMN11479839
315	Kyrgyzstan	Near Baschyd, Naryn Mountains	23.7.2014	41.3349	76.0581	2675	B. Erschbamer	0	0	1	0	0	0			3				0	0	1	0	0	0	0	0	3	0	0	0					SAMN11479840, SAMN11479841, SAMN11479842
316	Kazakhstan	Along road Almaty-Taldykorgan small pass (Перевал Архарлы), ca. 40 km SSW Saryozek	22.07.2014	44.2206	77.7053	945	A. Hilpold	0	0	1	1	0	0			3	3			0	0	1	1	0	0	0	0	2	3	0	0	3				SAMN11479816, SAMN11479817, SAMN11479818	SAMN11466021, SAMN11466022, SAMN11466023			MT166116, MT166117, MT166118
317	Kazakhstan	SE of Saryozek, about 2 km N of Maitobe (Майтобе)	23.07.2014	44.2919	78.188	1083	A. Hilpold	0	0	0	1	0	0				3			0	0	0	1	0	0	0	0	0	2	0	0	3					SAMN11466015, SAMN11466016, SAMN11466017			MT166122, MT166123, MT166124
318	Kazakhstan	Along road Almaty-Kegen (A351), ca. 30 km W of Charyn Canyon	24.07.2014	43.4558	78.6501	1095	A. Hilpold	0	0	0	1	1	0				3	2		0	0	0	1	1	0	0	0	0	4	3	0	4	3				SAMN11466018, SAMN11466019, SAMN11466020	SAMN11465746, SAMN11465747		MT166130, MT166131, MT166132, MT166247	MT166039, MT166041, MT166040
319	Kazakhstan	Along road Almaty-Kegen (A351), small pass S of crossroads to Charyn Canyon	25.07.2015	43.3186	78.9314	1410	A. Hilpold	0	0	0	0	1	0					2		0	0	0	0	1	0	0	0	0	0	1	0		3					SAMN11465750, SAMN11465751			MT166036, MT166037, MT166038
320	Russia	1 km north of Pankrushiha	02.08.2014	53.84	80.4007	170	P. Kosachev	1	0	0	0	0	0	2						1	0	0	0	0	0	2	0	0	0	0	0			SAMN11489858, SAMN11489859
PK433	Italy	0.3 km E of Rifugio di Lago Racollo, Santo Stefano di Sessanio	28.08.2015	42.3929	13.6578	1571	B. Frajman & P. Kirschner	0	0	0	0	0	0							0	0	0	0	0	0	0	0	0	0	0	0	3								MT166261, MT166262, MT166263
CM1	France	W of Le Caylar	XX.Y.2017	43.8717	3.30111	730	B. Frajman	0	1	0	0	0	0		3					0	1	0	0	0	0	0	3	0	0	0	0				SAMN11476680, SAMN11476681, SAMN11476682
CM2	Austria	SW of Rattendorf	XX.Y.2017	46.6161	13.2572	614	C. Maylandt	1	0	0	0	0	0	3						1	0	0	0	0	0	0	0	0	0	0	0			SAMN11489900, SAMN11489901, SAMN11489902
