# Supplementary material for: Long-term isolation of European steppe outposts boosts the biome’s conservation value
Source: Nat Commun. 2020 Apr 23;11:1968. doi: 10.1038/s41467-020-15620-2 (PMC7181837; doi:10.1038/s41467-020-15620-2)
Supplement: Supplementary file 6 — Source Data [file 41467_2020_15620_MOESM6_ESM.zip]

Archive with 4 entries (4 files):
- Figure1.svg
- Figure2.svg
- Figure3.svg
- Figure4.svg
